# Supplementary material for: Evaluation of stool microbiota signatures in two cohorts of Asian (Singapore and Indonesia) newborns at risk of atopy
Source: BMC Microbiol. 2011 Aug 26;11:193. doi: 10.1186/1471-2180-11-193 (PMC3171725; doi:10.1186/1471-2180-11-193)
Supplement: Additional file 1 — Univariate analysis of relative abundance of seven predominant bacterial groups. Univariate analysis of relative abundance of seven predominant bacterial groups were performed for location, mode of delivery, total breastfeeding up to 6 month, eczema, prenatal antibiotics and postnatal antibiotics. Statistical significance were bold formatted (p value < 0.05). [file 1471-2180-11-193-S1.XLS]

## Sheet: Sheet1
		Location						Mode of Delivery						Prenatal Antibiotics						Post-natal Antibiotics						Eczema						total breastfeeding
		Singapore			Indonesia			Vaginal			LSCS			No			Yes			No			Yes			No			Yes			No			Yes
		n	mean (SD)	median (range)	n	mean (SD)	median (range)	n	mean (SD)	median (range)	n	mean (SD)	median (range)	n	mean (SD)	median (range)	n	mean (SD)	median (range)	n	mean (SD)	median (range)	n	mean (SD)	median (range)	n	mean (SD)	median (range)	n	mean (SD)	median (range)	n	mean (SD)	median (range)	n	mean (SD)	median (range)
3 day	E.rectale - C. cocoides	36	0.28 (1.113)	0 (0-5)	27	0.06 (0.298)	0 (0-2)	41	0.28 (1.064)	0 (0-5)	22	ND	ND	58	0.2 (0.901)	0 (0-5)	5	ND	ND	43	0.17 (0.826)	0 (0-5)	20	0.22 (0.966)	0 (0-4)	47	0.25 (0.997)	0 (0-5)	16	ND	ND	59	0.17 (0.875)	0 (0-5)	4	0.39 (0.775)	0 (0-2)
	Clostridium leptum	36	1.8 (7.090)	0 (0-34)	27	11.32 (16.044)	0 (0-51)	41	4.76 (11.642)	0 (0-51)	22	7.96 (14.280)	0 (0-38)	58	6.34 (13.037)	0 (0-51)	5	0.47 (1.046)	0 (0-2)	43	7.88 (14.509)	0 (0-51)	20	1.56 (4.937)	0 (0-20)	47	7.86 (14.08)	0 (0-51)	16	0.04 (0.146)	0 (0-1)	59	5.83 (12.685)	0 (0-51)	4	6.55 (13.108)	0 (0-26)
	Bacteriodes-Prevotella	36	6.863 (13.731)	0 (0-59.5)	27	2.534 (7.897)	0 (0-33.02)	41	5.786 (13.083)	0 (0-59.5)	22	3.556 (8.706)	0 (0-33.02)	58	4.95 (11.842)	0 (0-59.5)	5	5.607 (11.338)	0.58 (0-25.855)	43	5.768 (13.18)	0 (0-59.5)	20	3.372 (7.73)	0 (0-26.39)	47	5.281 (10.638)	0 (0-42)	16	4.203 (14.809)	0 (0-59.5)	59	5.305 (12.052)	0 (0-59.5)	4	0.625 (0.906)	0.29 (0-1.920)
	Bifidobacterium	36	24.66 (33.323)	0 (0-98)	27	13.6 (30.5)	0 (0-96)	41	26.94 (35.061)	7.36 (0-98)	22	6.85 (21.811)	0 (0-76)	58	20.01 (31.846)	0 (0-98)	5	18.88 (42.208)	0 (0-94)	43	17.21 (29.785)	0 (0-94)	20	25.74 (37.477)	0.60 (0-98)	47	19.66 (31.477)	0 (0-98)	16	20.71 (35.917)	0 (0-96)	59	19.52 (31.753)	0 (0-98)	4	25.92 (45.852)	4.64 (0-94)
	Atopobium	36	0.77 (2.683)	0 (0-16)	27	1.58 (5.365)	0 (0-26)	41	1.72 (4.92)	0 (0-26)	22	ND	ND	58	1.21 (4.197)	0 (0-26)	5	0.03 (0.072)	0 (0-0)	43	0.45 (1.693)	0 (0-10)	20	2.55 (6.609)	0 (0-26)	47	1.17 (4.13)	0 (0-26)	16	0.98 (3.878)	0 (0-16)	59	1.09 (4.119)	0 (0-26)	4	1.52 (2.929)	0.08 (0-6)
	Lactobacilli - Enterococci	36	1.548 (3.722)	0 (0-16.33)	27	6.153 (10.492)	0 (0-41.51)	41	2.06 (4.490)	0 (0-18.81)	22	6.242 (11.165)	0 (0-41.51)	58	3.042 (6.196)	0 (0-31.26)	5	9.088 (18.151)	1.84 (0-41.51)	43	4.197 (8.687)	0 (0-41.51)	20	2.0703 (4.829)	0 (0-16.33)	47	4.553 (8.654)	0 (0-41.51)	16	0.494 (1.469)	0 (0-5.54)	59	2.958 (7.399)	0 (0-41.51)	4	11.831 (8.240)	14.26 (0-18.81)
	Enterobacteriaceae	36	29.545 (35.319)	13.89 (0-98.72)	27	23.534 (28.778)	10.11 (0-88.935)	41	23.102 (32.024)	7.07 (0-98.72)	22	34.177 (33.074)	19.09 (0-97.04)	58	26.21 (32.549)	10.855 (0-98.72)	5	35.77 (35.140)	19.2 (0.41-88.935)	43	25.360 (30.443)	15.9 (0-97.04)	20	30.43 (37.328)	8.205 (0-98.72)	47	23.245 (29.816)	10.11 (0-98.72)	16	37.908 (38.549)	20.035 (0-92.27)	59	28.145 (33.299)	15.9 (0-98.72)	4	9.619 (7.142)	10.108 (0.41-17.85)
	Gap	36	34.534 (33.603)	22.79 (-27.35-96.73)	27	41.221 (28.244)	39.29 (2.66-89.31)	41	35.352 (32.0813)	26.55 (-27.35-96.56)	22	41.218 (30.308)	30.595 (2.96-96.73)	58	38.024 (31.715)	30.02 (-27.35-96.73)	5	30.159 (28.877)	19.77 (4.47-76.20)	43	38.956 (31.774)	31.08 (-27.35-96.73)	20	34.055 (30.967)	22.15 (0.07-87.45)	47	37.988 (31.528)	31.08 (-27.35-96.73)	16	35.672 (31.793)	17.43 (3.33-85.54)	59	36.983 (31.704)	29.25 (-27.35-96.73)	4	43.551 (28.821)	48.468 (4.47-72.80)
1 month	E.rectale - C. cocoides	39	4.3 (13.837)	0 (0-60)	29	8.2 (15.462)	0 (0-67)	43	3.81 (11.04)	0 (0-60)	25	9.67 (18.888)	0 (0-67)	63	6.11 (14.998)	0 (0-67)	5	4.1 (8.039)	0.21 (0-18)	48	4.41 (12.158)	0 (0-67)	20	9.68 (19.036)	0 (0-60)	51	3.51 (8.344)	0 (0-34)	17	13.32 (24.386)	0 (0-67)	62	5.01 (12.96)	0 (0-60)	6	15.78 (25.864)	6.37 (0-67)
	Clostridium leptum	39	1.22 (6.545)	0 (0-41)	29	5.19 (14.4)	0 (0-62)	43	3.7 (12.877)	0 (0-62)	25	1.57 (5.244)	0 (0-25)	63	3.14 (11.108)	0 (0-62)	5	ND	ND	48	3.98 (12.609)	0 (0-62)	20	0.35 (1.403)	0 (0-6)	51	2.97 (11.081)	0 (0-62)	17	2.76 (9.862)	0 (0-41)	62	2.19 (8.217)	0 (0-43)	6	10.35 (25.352)	0 (0-62)
	Bacteriodes-Prevotella	39	4.724 (12.495)	0 (0-65.85)	29	6.986 (10.902)	0 (0-43.6)	43	6.9776 (14.050)	0 (0-65.85)	25	3.471 (5.987)	0 (0-21.19)	63	5.783 (12.152)	0 (0-65.85)	5	4.504 (6.749)	0 (0-15.135)	48	4.455 (8.597)	0 (0-43.6)	20	8.649 (17.205)	0 (0-65.85)	51	5.947 (10.246)	0 (0-43.6)	17	4.914 (15.974)	0 (0-65.85)	62	5.901 (12.277)	0 (0-65.85)	6	3.493 (4.903)	0.975 (0-11.62)
	Bifidobacterium	39	35.39 (37.591)	16.74 (0-94)	29	27.19 (35.195)	7.13 (0-90)	43	40.1 (38.402)	28.85 (0-94)	25	17.76 (28.629)	2.89 (0-89)	63	30.71 (36.693)	6.87 (0-94)	5	46.75 (34.762)	48.81 (7-82)	48	34.88 (36.924)	13.86 (0-93)	20	24.71 (35.51)	2.12 (0-94)	51	32.54 (36.356)	11.58 (0-94)	17	29.93 (38.181)	6.87 (0-93)	62	33.53 (36.774)	13.48 (0-94)	6	14.93 (31.982)	0.64 (0-80)
	Atopobium	39	4.15 (10.106)	0 (0-45)	29	4.73 (17.642)	0 (0-95)	43	6.54 (16.878)	0 (0-95)	25	0.72 (2.064)	0 (0-8)	63	4.54 (14.215)	0 (0-95)	5	2.57 (3.689)	0 (0-8)	48	2.50 (6.079)	0 (0-32)	20	8.97 (23.253)	0 (0-95)	51	5.36 (15.667)	0 (0-95)	17	1.51 (2.954)	0 (0-10)	62	3.11 (8.261)	0 (0-45)	6	17.68 (38.151)	2.42 (0-95)
	Lactobacilli - Enterococci	39	3.884 (7.252)	0 (0-32.94)	29	5.535 (8.494)	0.41 (0-26.79)	43	2.614 (5.596)	0 (0-23.48)	25	7.983 (9.775)	3.7 (0-32.94)	63	4.621 (8.048)	0 (0-32.94)	5	4.165 (3.436)	3 (0-7.98)	48	4.661 (8.425)	0 (0-32.94)	20	4.412 (6.186)	2.125 (0-19.63)	51	4.622 (8.14)	0 (0-32.94)	17	4.484 (6.850)	0 (0-19.63)	62	4.5659 (7.721)	0 (0-32.94)	6	4.813 (9.242)	1.2 (0-23.48)
	Enterobacteriaceae	39	18.605 (23.691)	8.44 (0-77.42)	29	15.157 (25.394)	2.07 (0-82.95)	43	17.435 (26.416)	2.42 (0-82.95)	25	16.618 (20.680)	10.93 (0-74.53)	63	18.459 (24.781)	5.63 (0-82.95)	5	0.442 (0.878)	0 (0-2.005)	48	14.985 (23.230)	2.485 (0-82.95)	20	22.293 (26.622)	13.405 (0-77.42)	51	17.39 (24.581)	2.795 (0-82.95)	17	16.369 (24.182)	4.34 (0-75.93)	62	16.939 (23.674)	4.28 (0-82.42)	6	19.156 (32.762)	2.153 (0-82.95)
	Gap	39	27.732 (25.264)	20.53 (-4.94 -97.54)	29	27.009 (32.059)	24.03 (-47 -88.68)	43	18.827 (23.687)	13.51 (-47-74.8)	25	42.21 (29.461)	45.23 (-7.44-97.54)	63	26.625 (27.399)	21.77 (-47-97.54)	5	37.477 (38.575)	51.19 (-5.29 -85.41)	48	30.1277 (30.077)	23.34 (-47-97.54)	20	20.933 (22.158)	10.975 (-4.94-67.32)	51	27.657 (29.523)	22.49 (-47-97.54)	17	26.721 (24.300)	21.76 (1.03-85.41)	62	28.742 (26.734)	22.13 (-15.97-97.54)	6	13.794 (40.546)	12.528 (-47-74.80)
3 month	E.rectale - C. cocoides	42	6.92 (15.025)	0.54 (0-69)	22	10.27 (18.81)	0.59 (0-71)	43	4.1 (10.031)	0.13 (0-50)	21	16.2 (22.974)	1.59 (0-71)	60	8.55 (16.786)	0.54 (0-71)	4	0.91 (1.169)	0.59 (0-2)	41	7.92 (17.507)	0.33 (0-71)	23	8.34 (14.436)	1.39 (0-50)	45	7.73 (14.998)	0.91 (0-69)	19	8.88 (19.624)	0.13 (0-71)	60	7.41 (16.047)	0.51 (0-71)	3	10.01 (15.26)	2.45 (0-28)
	Clostridium leptum	42	0.35 (1.325)	0 (0-8)	22	3.97 (9.051)	0 (0-31)	43	1.12 (4.526)	0 (0-25)	21	2.56 (7.39)	0 (0-31)	60	1.7 (5.78)	0 (0-31)	4	ND	ND	41	1.45 (5.382)	0 (0-31)	23	1.85 (6.11)	0 (0-25)	45	2.27 (6.595)	0 (0-31)	19	ND	ND	60	1.47 (5.57)	0 (0-31)	3	ND	ND
	Bacteriodes-Prevotella	42	4.629 (6.916)	2.035 (0-35.25)	22	2.541 (4.127)	0 (0-12.63)	43	4.962 (7.058)	2.11 (0-35.25)	21	1.76 (2.692)	0 (0-7.71)	60	4.077 (6.307)	1.365 (0-35.25)	4	1.431 (1.688)	1.22 (0-3.285)	41	3.553 (6.314)	1.09 (0-35.25)	23	4.552 (5.924)	1.7 (0-22.72)	45	4.132 (6.878)	0.89 (0-35.25)	19	3.389 (4.032)	2.36 (0-12.99)	60	4.132 (6.285)	1.535 (0-35.25)	3	0.813 (1.409)	0 (0-2.44)
	Bifidobacterium	42	55.44 (32.299)	65.31 (0-97)	22	38.15 (34.355)	39.8 (0-88)	43	55.75 (31.636)	65.93 (0-97)	21	36.69 (35.153)	38.94 (0-88)	60	49.42 (33.822)	60.68 (0-97)	4	50.69 (38.189)	55.94 (3-88)	41	49.54 (33.427)	59.35 (0-94)	23	49.43 (35.147)	64.26 (0-97)	45	49.69 (33.351)	60 (0-97)	19	49.03 (35.689)	72.55 (0-90)	60	51.53 (32.937)	61.86 (0-97)	3	25.28 (41.292)	2.91 (0-73)
	Atopobium	42	4.66 (8.183)	0.73 (0-33)	22	8.86 (18.869)	0 (0-82)	43	8.13 (14.825)	1.34 (0-82)	21	1.95 (5.943)	0 (0-27)	60	6.21 (13.157)	0.73 (0-82)	4	4.61 (9.21)	0 (0-18)	41	3.83 (7.312)	0 (0-33)	23	10.16 (18.766)	1.76 (0-82)	45	7.27 (14.756)	1.12 (0-82)	19	3.36 (6.199)	0.34 (0-18)	60	6.14 (13.177)	0.44 (0-82)	3	6.14 (10.635)	0 (0-18)
	Lactobacilli - Enterococci	42	2.021 (2.49)	0.51 (0-8.54)	22	6.808 (10.658)	1.595 (0-29.91)	43	2.270 (3.830)	0.58 (0-22.33)	21	6.526 (10.245)	2.52 (0-29.91)	60	3.845 (7.045)	0.935 (0-29.91)	4	0.981 (1.963)	0 (0-3.93)	41	4.042 (7.813)	0.58 (0-29.91)	23	2.997 (4.830)	1.94 (0-22.33)	45	3.339 (5.713)	1.25 (0-28.42)	19	4.442 (9.184)	0 (0-29.91)	60	3.04 (5.651)	0.6 (0-29.91)	3	17.41 (15.545)	22.33 (0-29.9)
	Enterobacteriaceae	42	4.165 (6.790)	0.77 (0-28.85)	22	3.258 (6.296)	0 (0-22.26)	43	3.409 (6.669)	0 (0-28.85)	21	4.762 (6.482)	1.48 (0-21.43)	60	3.995 (6.739)	0.595 (0-28.85)	4	1.718 (3.435)	0 (0-6.87)	41	4.096 (6.891)	0.35 (0-28.85)	23	3.419 (6.136)	0.55 (0-22.26)	45	4.012 (7.085)	0.35 (0-28.85)	19	3.476 (5.384)	0.84 (0-17.54)	60	3.568 (6.315)	0.345 (0-28.85)	3	10.183 (11.25)	8.29 (0-22.26)
	Gap	42	21.811 (24.671)	14.125 (-12.69-92.29)	22	26.141 (25.814)	25.315 (-10.2-90.62)	43	20.252 (24.378)	13.2 (-12.69-92.29)	21	29.54 (25.537)	28.39 (-7.79-90.62)	60	22.208 (23.436)	15.265 (-12.69-92.29)	4	39.666 (43.479)	32.41 (3.23-90.62)	41	25.568 (24.729)	19.78 (-12.69-92.29)	23	19.25 (25.38)	11.92 (-10.2-88.83)	45	21.556 (23.579)	15.17 (-12.69-88.83)	19	27.428 (28.184)	15.36 (-2.78-92.29)	60	22.698 (25.246)	14.685 9-12.69-92.29)	3	30.167 (24.624)	34.24 (3.76-52.5)
1 year	E.rectale - C. cocoides	38	26.77 (16.75)	20.53 (0-66)	27	20.28 (16.488)	15.09 (0-54)	41	25.94 (16.935)	22.21 (0-66)	24	20.88 (16.490)	16.51 (0-52)	61	24.29 (17.12)	18.83 (0-66)	4	20.77 (12.664)	19.25 (9-35)	45	23.13 (16.168)	18.72 (0-66)	20	26.19 (18.472)	23.46 (0-55)	46	23.37 (17.509)	18.77 (0-66)	19	25.76 (15.353)	22.3 (5-55)	58	24.68 (16.271)	19.15 (0-66)	6	22.2 (21.914)	12.65 (2-54)
	Clostridium leptum	38	4 (6.6)	0.38 (0-24)	27	8.33 (8.402)	5.35 (0-22)	41	5.4 (7.517)	1.39 (0-24)	24	6.49 (7.98)	3.86 (0-22)	61	5.21 (7.177)	1.39 (0-24)	4	14.83 (10.089)	18.42 (0-22)	45	5.13 (7.506)	0.23 (0-22)	20	7.32 (7.938)	4.69 (0-24)	46	6.44 (7.778)	3.33 (0-24)	19	4.27 (7.291)	0 (0-22)	58	5.7 (7.63)	1.76 (0-24)	6	7.75 (8.568)	4.94 (0-19)
	Bacteriodes-Prevotella	38	6.686 (8.748)	3.865 (0-33.69)	27	8.192 (10.348)	1.29 (0-36.78)	41	7.986 (9.84)	4.33 (0-36.78)	24	6.159 (8.668)	0.82 (0-25.7)	61	7.359 (9.500)	3.82 (0-36.78)	4	6.588 (8.844)	3.825 (0-18.7)	45	6.724 (8.058)	3.115 (0-25.7)	20	8.634 (12.017)	3.965 (0-36.78)	46	7.79 (9.163)	4.175 (0-33.69)	19	6.152 (10.102)	0.51 (0-36.78)	58	6.919 (9.234)	3.468 (0-36.78)	6	8.638 (10.514)	4.93 (0-24.34)
	Bifidobacterium	38	33.67 (22.179)	34.67 (0-70)	27	18.44 (21.675)	6.58 (0-72)	41	27.39 (20.513)	24.28 (0-66)	24	27.25 (27.382)	16.79 (0-72)	61	27.41 (23.18)	24.28 (0-72)	4	26.25 (24.72)	19.77 (4-61)	45	26.94 (22.578)	22.85 (0-68)	20	28.25 (24.735)	24.13 (0-72)	46	25.61 (23.22)	22.6 (0-72)	19	31.53 (22.783)	25.67 (0-69)	58	28.39 (23.047)	25.42 (0-72)	6	2.73 (23.669)	16.54 (3-66)
	Atopobium	38	4.81 (7.728)	0.02 (0-27)	27	8.58 (8.651)	6.59 (0-33)	41	7.41 (9.262)	3.69 (0-33)	24	4.62 (6.006)	2.04 (0-23)	61	6.11 (8.19)	2.73 (0-33)	4	10.44 (9.737)	8.74 (1-23)	45	7.02 (8.369)	3.14 (0-27)	20	4.94 (8.072)	0.35 (0-33)	46	6.99 (8.3)	4.28 (0-33)	19	4.9 (8.236)	0.26 (0-27)	58	5.61 (7.492)	2.73 (0-27)	6	14.91 (11.563)	14.3 (0-33)
	Lactobacilli - Enterococci	38	1.743 (4.666)	0 (0-23.39)	27	10.84 (12.651)	2.66 (0-36.87)	41	4.117 (8.464)	0 (0-32.54)	24	7.921 (11.774)	1.865 (0-36.87)	61	4.88 (9.469)	0 (0-36.87)	4	15.188 (12.852)	13.315 (1.58-32.54)	45	7.125 (10.860)	1.36 (0-36.87)	20	1.915 (6.106)	0 (0-25.47)	46	5.575 (9.663)	0.42 (0-36.87)	19	5.392 (10.726)	0 (0-32.54)	58	4.579 (8.743)	0 (0-36.87)	6	9.768 (13.446)	2.29 (0-32.54)
	Enterobacteriaceae	38	0.741 (2.262)	0 (0-11.43)	27	0.583 (3.031)	0 (0-15.75)	41	0.456 (1.838)	0 (0-11.43)	24	1.051 (3.539)	0 (0-15.75)	61	0.720 (2.667)	0 (0-15.75)	4	ND	ND	45	0.906 (3.068)	0 (0-15.75)	20	0.158 (0.594)	0 (0-2.63)	46	0.576 (2.586)	0 (0-15.75)	19	0.916 (2.647)	0 (0-11.43)	58	0.486 (1.857)	0 (0-11.43)	6	NA	NA
	Gap	38	21.575 (20.598)	17.06 (-23.87-74.42)	27	24.755 (25.492)	17.63 (-9.3-77.78)	41	21.298 (18.551)	17.63 (-23.87-65.75)	24	25.627 (28.518)	20.56 (-22.62-77.78)	61	24 (22.678)	17.72 (-23.87-77.78)	4	5.945 (14.977)	1.025 (-5.99-27.72)	45	23.026 (23.478)	17.17 (-23.87-77.78)	20	22.603 (21.149)	18.08 (-22.62-65.75)	46	23.645 (23.646)	17.675 (-23.87-77.78)	19	21.082 (20.417)	17.17 (-9.1-61.95)	58	23.635 (23.026)	17.675 (-23.87-77.78)	6	15.010 (20.535)	11.385 (-9.3-49.67)
